# Supplementary material for: Dromedary camel’s welfare: literature from 1980 to 2023 with a text mining and topic analysis approach
Source: Front Vet Sci. 2023 Nov 9;10:1277512. doi: 10.3389/fvets.2023.1277512 (PMC10665734; doi:10.3389/fvets.2023.1277512)
Supplement: Supplementary file 2 [file Table_1.XLSX]

## Sheet: Sheet1
Journals	Number of Records
Journal of Camel Practice and Research	35
Tropical Animal Health and Production	20
Emirates Journal of Food and Agriculture	14
Indian Journal of Animal Sciences	10
Livestock Research for Rural Development	8
Journal of Arid Environments	6
Nomadic Peoples	6
Advances in Animal and Veterinary Sciences	5
Animal Reproduction Science	5
Animals	5
Pakistan Journal of Zoology	4
Pastoralism	4
PLoS ONE	4
Rangeland Journal	4
Theriogenology	4
Frontiers in Veterinary Science	3
Indian Veterinary Journal	3
Journal of Dairy Science	3
Livestock Production Science	3
OIE Revue Scientifique et Technique	3
Small Ruminant Research	3
Animal Science Journal	2
Applied Animal Behaviour Science	2
Biological Rhythm Research	2
Dairy	2
International Journal of Agriculture and Biology	2
Journal of Animal and Plant Sciences	2
Journal of Camelid Science	2
Journal of Dairy Research	2
Journal of reproduction and fertility	2
Medicine and Surgery of Camelids	2
Pakistan Veterinary Journal	2
Punjab University Journal of Zoology	2
Research in Veterinary Science	2
Scandinavian Journal of Laboratory Animal Science	2
Veterinary Practitioner	2
Veterinary World	2
Acta Tropica	1
Acta Veterinaria Hungarica	1
African Journal of Agricultural Research	1
American Journal of Physiology - Regulatory Integrative and Comparative Physiology	1
Animal	1
Animal Production	1
Animal Welfare	1
Annals of Arid Zone	1
Anthrozoos	1
Archivos de Zootecnia	1
Asian Agri-History	1
Asian Pacific Journal of Reproduction	1
Biotechnology and Conservation of Species from Arid Regions	1
British Veterinary Journal	1
Broom and Fraser's Domestic Animal Behaviour and Welfare	1
Chronobiology International	1
Comparative Biochemistry and Physiology -- Part A: Physiology	1
Conservation Biology	1
Environmental Archaeology	1
European Journal of Development Research	1
Experimental Agriculture	1
Extinction Governance, Finance and Accounting: Implementing a Species Protection Action Plan for the Financial Markets	1
Fibre Production in South American Camelids and Other Fibre Animals	1
Frontiers in Zoology	1
General and Comparative Endocrinology	1
Geoforum	1
Global Veterinaria	1
International Journal of Dairy Science	1
International Journal of Veterinary Science	1
Iranian Journal of Applied Animal Science	1
Journal of Animal and Veterinary Advances	1
Journal of Parasitic Diseases	1
Journal of Veterinary Behavior	1
Long Distance Transport and Welfare of Farm Animals	1
Manual of Animal Andrology	1
Open Veterinary Journal	1
Outlook on Agriculture	1
Pain Management in Veterinary Practice	1
Pakistan Journal of Agricultural Research	1
Pakistan Journal of Agricultural Sciences	1
Pathology of Wildlife and Zoo Animals	1
PeerJ	1
Reproduction in Domestic Animals	1
Revista Mexicana De Ciencias Pecuarias	1
Revue scientifique et technique (International Office of Epizootics)	1
The Veterinary clinics of North America. Food animal practice	1
Tropical Agriculture	1
Veterinary Clinics of North America - Exotic Animal Practice	1
Veterinary Clinics of North America - Food Animal Practice	1
World's Veterinary Journal	1
Total	234
